# Supplementary material for: Psychological Resilience and Adverse Mental Health Issues in the Thai Population during the Coronavirus Disease 2019 Pandemic
Source: Int J Environ Res Public Health. 2022 Oct 11;19(20):13023. doi: 10.3390/ijerph192013023 (PMC9602542; doi:10.3390/ijerph192013023)
Supplement: Supplementary file 1 [file ijerph-19-13023-s001.zip]

Archive with 1 entries (1 files):
- ijerph-1898467-supplementary.pdf
